# Supplementary material for: Human dynein–dynactin is a fast processive motor in living cells
Source: eLife. 2026 Mar 25;13:RP94963. doi: 10.7554/eLife.94963 (PMC13016606; doi:10.7554/eLife.94963)
Supplement: Figure 3—source data 2. [file elife-94963-fig3-data2.zip]

Archive with 6 entries (5 files):
- Figure3ΓÇöSourceData2/
- __MACOSX/._Figure3ΓÇöSourceData2
- Figure3ΓÇöSourceData2/.DS_Store
- __MACOSX/Figure3ΓÇöSourceData2/._.DS_Store
- Figure3ΓÇöSourceData2/Dynein_Het_PCR (2023_02_19 17_55_48 UTC).JPG
- __MACOSX/Figure3ΓÇöSourceData2/._Dynein_Het_PCR (2023_02_19 17_55_48 UTC).JPG
