# Supplementary material for: Human dynein–dynactin is a fast processive motor in living cells
Source: eLife. 2026 Mar 25;13:RP94963. doi: 10.7554/eLife.94963 (PMC13016606; doi:10.7554/eLife.94963)
Supplement: Figure 3—source data 4. [file elife-94963-fig3-data4.zip]

Archive with 5 entries (4 files):
- Figure3ΓÇöSourceData4/
- Figure3ΓÇöSourceData4/membrane.tif
- __MACOSX/Figure3ΓÇöSourceData4/._membrane.tif
- Figure3ΓÇöSourceData4/p50_blot.tif
- __MACOSX/Figure3ΓÇöSourceData4/._p50_blot.tif
